# Supplementary material for: The running performance characteristics of U16 and U18 inter-county Ladies Gaelic Football players: An analysis across halves, playing positions, and age grades
Source: PLoS One. 2026 May 29;21(5):e0349785. doi: 10.1371/journal.pone.0349785 (PMC13221067; doi:10.1371/journal.pone.0349785)
Supplement: S1 Data — Full match running performance data. This file contains the anonymised GPS metrics for U16 and U18 players for the duration of the full match. (XLSX) [file pone.0349785.s001.xlsx]

## Sheet: Sheet1
Team	Position	Distance (m)	Sprint Distance (m)	Power Plays	Top Speed (km/h)	Distance Per Min (m/min)	Distance in Speed Zone 1 (m)	Distance in Speed Zone 2 (m)	Distance in Speed Zone 3 (m)	Distance in Speed Zone 4 (m)	Distance in Speed Zone 5 (m)	Accelerations >3 m/s/s	Decelerations >3 m/s/s/
U16	HB	7771	1386.7	55	23.5762	114.171	1729.2	2573.2	2081.9	1100.5	286.3	37	42
U16	HF	5459	474.094	28	23.0242	80.188	2540.3	1723.9	720.7	363.1	111	41	39
U16	FB	5255.2	816.187	32	23.6802	77.243	1803.1	1723.5	912.3	576	240.2	21	25
U16	FF	2420.8	344.497	13	21.4402	35.5921	988.3	632.5	455.4	258.1	86.3	13	10
U16	FF	3651.4	430.404	19	24.1682	53.6641	1773.8	783.5	663.8	286.5	143.9	24	25
U16	MF	6272.9	925.423	42	25.6162	92.1873	2060.4	2038.2	1248.8	666.3	259.1	23	25
U16	MF	5226.7	840.429	38	26.2482	76.8487	1605	2025.1	756.1	470.6	369.8	42	54
U16	HF	6288.5	1162.07	50	25.4762	92.4072	1944.5	1825.5	1356.4	799.4	362.7	55	40
U16	FB	4708.8	646.061	37	23.7282	69.17	1908.3	1278.4	876.1	435.8	210.4	51	48
U16	HF	5084	757.987	36	27.2522	74.6478	1822.6	1542.5	960.9	420.6	337.4	50	67
U16	FB	4169.9	349.528	19	20.9882	61.2293	1801.7	1314.5	704.2	285	64.5	41	49
U16	HB	6543.1	1120.01	44	25.3042	96.1415	2072.4	2012.1	1338.6	819.7	300.3	41	43
U16	FB	4720.9	488.595	28	23.9762	72.8383	1984.9	1548.5	698.9	364.8	123.8	18	34
U16	HB	8266.9	1815.14	64	24.8922	127.821	1907.3	2414.1	2130.4	1300.3	514.9	24	30
U16	HB	6358.4	920.163	37	24.1922	98.379	2327.7	1786.1	1324.4	646.7	273.4	39	59
U16	MF	7704.4	1341.72	58	24.2242	119.032	2399.6	2152.8	1810.3	1003.5	338.2	54	44
U16	FB	6397.2	1199.85	46	25.2762	90.7946	2659.1	1603.9	934.4	734.7	465.1	30	52
U16	FB	4777	764.598	36	25.6282	67.8107	1886.2	1266.5	859.8	500.4	264.2	49	48
U16	FB	4617.5	577.005	23	25.1562	65.6793	1843.7	1305.8	891	359.7	217.2	37	39
U16	HB	4999.4	868.842	39	26.7922	70.807	1560.5	1655.3	914.7	488	380.8	27	48
U16	MF	7338.9	1617.89	56	27.1322	104.134	2500.9	1919.6	1300.6	965.7	652.2	38	38
U16	HF	8051.1	1422.78	51	25.9842	114.078	2202.1	2521.3	1904.9	950.1	472.7	27	34
U16	FF	4795.1	690.429	38	24.1762	67.9431	2218.9	1218.4	667.3	484.5	206	34	49
U16	HF	8731.5	1356.63	61	24.6842	123.669	2158.3	2691.6	2525	1030	326.6	50	49
U16	MF	8000.3	1092.56	50	24.6242	113.271	2609	2526.7	1771.9	836.6	255.9	52	57
U16	HB	8723.9	1420.98	53	25.3962	123.517	1554.2	3582	2166.7	892.2	528.8	48	48
U16	MF	8693.3	1392.14	59	25.2162	123.08	2239.5	2702	2359.7	991.2	401	34	37
U16	HF	7666.8	1327.46	53	24.8442	108.51	2246.4	2625.7	1467.2	895.3	432.1	38	50
U16	FB	5510.8	924.634	36	25.6882	77.9969	2078.8	1544.7	962.7	556.1	368.5	47	59
U16	HB	7641.2	1213.09	47	24.8242	108.204	2693.6	2348.5	1385.9	813.5	399.6	25	51
U16	HF	8038.8	1253.94	48	24.9522	113.96	1823.9	2945.1	2015.8	940.8	313.2	29	31
U16	FF	6172.5	680.417	31	23.8762	87.3556	2546.4	1773	1172.7	454.4	226	40	44
U16	FB	6431	1038.03	47	26.2762	91.1293	2334.2	1924.5	1134.3	723.6	314.4	50	63
U16	FB	5207.9	242.573	28	23.3522	70.2224	1046.2	2711.6	1207.6	242.6	0	20	38
U16	FB	4821	314.072	23	25.8042	65.1148	1047.7	2355.1	1104	291.5	22.6	38	33
U16	HB	7486.4	846.007	54	24.3842	101.116	723	3376.6	2540.9	839.6	6.4	46	76
U16	HB	6797	789.624	63	24.4642	91.9209	746.2	2814.4	2446.8	785.4	4.2	54	63
U16	HB	7850	636.613	47	26.9522	105.962	675.3	3497.4	3040.8	619.2	17.5	44	71
U16	MF	7408.3	592.368	34	24.6042	100.384	424.4	3636	2755.6	588.1	4.2	47	56
U16	HF	6886.3	438.036	43	23.7522	92.9698	723.1	3439.5	2285.7	435.9	2.2	33	48
U16	HF	6956.2	604.568	39	24.8882	93.9461	836.5	3244.4	2270.8	592.3	12.3	48	57
U16	FF	4676.1	407.776	31	24.4722	63.1307	819.8	2093.9	1354.5	383.8	24	37	29
U16	HF	6019.7	586.625	49	24.8882	87.6456	553.2	3243.6	1636.2	582.3	4.3	46	56
U16	FF	4175.8	196.036	23	23.9162	60.7028	762.1	2091	1126.6	188.1	7.9	33	31
U16	FB	4025.8	393.138	37	24.3122	58.3343	664.2	1598.1	1370.5	391.7	1.4	42	35
U16	HB	6739.1	696.014	40	24.3722	98.1803	726.1	3327.4	1989.6	679.6	16.4	26	32
U16	HB	6291.1	604.966	45	26.1642	91.7345	742.4	3089.9	1853.8	582.4	22.6	50	61
U16	HF	6033.4	556.505	40	23.8682	87.9566	790.1	3101.3	1585.5	551.5	5	31	34
U16	FB	5611.1	678.127	56	26.1842	77.8379	794.5	2216	1922.4	655.7	22.4	49	54
U16	FB	4926.1	268.707	26	24.8522	68.353	1116.2	2560.6	980.6	264.5	4.3	26	42
U16	FB	5108.5	413.048	30	24.1002	71.0458	947.3	2301.3	1446.8	413.1	0	51	43
U16	HB	6041.7	595.337	47	25.6882	84.0389	918.5	2593	1934.9	580.1	15.2	27	45
U16	HB	7098.5	698.159	44	26.6082	98.714	739.5	3703.6	1957.3	664.6	33.6	27	38
U16	HB	7201.3	788.998	43	27.8282	100.253	771.8	3234.1	2406.5	723.4	65.7	33	49
U16	MF	8293	815.023	57	25.7562	115.507	562.5	3677.8	3237.7	784.9	30.1	34	54
U16	HF	6955.3	685.191	43	23.9082	96.8218	733.5	3560.2	1976.4	683	2.2	25	36
U16	HF	6580.3	785.501	50	25.4602	91.6064	597.8	3380.9	1816.2	770.5	14.9	36	50
U16	FF	5984.9	657.893	52	25.1762	83.5074	643.5	2575.2	2108.4	648.7	9.3	52	65
U16	FF	5006.8	410.947	39	25.6002	69.7825	822.9	2399.2	1373.7	400.1	10.8	30	38
U16	FB	7534.5	1322.07	56	26.2962	100.398	2501.5	2128.6	1582.2	945.3	376.8	43	43
U16	FB	5265.9	432.7	17	24.8362	70.0752	2847	1461.3	524.9	259.6	173.1	22	32
U16	FB	5691.9	548.839	38	24.8162	75.6927	2383	1863.6	896.6	400.2	148.7	55	48
U16	HB	7074.4	895.951	34	26.5002	94.1183	3119.3	1985.3	1073.8	589.5	306.5	30	48
U16	HB	8352	1697.01	68	27.0082	111.115	3049.2	1791.3	1814.6	1056.3	640.7	50	56
U16	MF	8155.4	1022.76	36	24.7442	108.519	2359.2	2870.1	1903.4	657	365.8	30	49
U16	MF	7348.7	1056.92	48	26.5642	97.7386	2619.3	2497.1	1175.3	693.8	363.2	30	48
U16	HF	6022.8	956.375	37	26.2882	80.1064	2732.4	1636.4	697.6	471.5	484.9	30	39
U16	FF	4907.1	753.991	35	24.4002	65.2702	2017.4	1310.8	824.8	533.1	220.9	29	28
U16	FF	6570.1	821.114	25	26.1882	87.4996	2349.1	2348.3	1051.6	481.6	339.5	15	19
U16	HB	7658.5	1490.21	65	26.3402	102.626	2805.1	1621.4	1741.7	1078.4	411.9	34	52
U16	HB	6359.7	931.511	46	25.8482	85.8299	2184.7	1938.1	1305.2	684.6	247	42	58
U16	HB	7403.8	963.153	46	25.0602	99.3985	2857.3	2154.1	1429.3	670	293.2	37	49
U16	FB	5224.2	330.339	16	21.8322	70.2964	2598.5	1560.1	735.2	285.9	44.4	12	26
U16	FB	5513.7	826.899	37	25.6922	73.8716	2294.3	1366.5	1026	545.5	281.4	22	25
U16	MF	5785.7	784.796	44	23.7682	77.449	1850.9	1981.5	1168.4	619	165.7	54	35
U16	FF	3532.5	599.93	25	23.7202	45.999	1221.6	1025.9	685.1	416.5	183.4	15	20
U18	FB	5786	452	27	22.89	80.95	1890	2130	1310	370	90	43	44
U18	FB	5670	805	39	23.885	79.525	2120	1810	930	560	240	37	60
U18	FB	7016	800	44	24.03	98.25	2100	2620	1490	590	220	22	49
U18	HB	7320	981	41	23.29	102.315	2250	2530	1560	770	210	56	57
U18	HB	7010	1047	49	23.72	97.995	2420	2170	1380	820	230	45	39
U18	HB	7700	1839	69	25.64	107.765	2230	2050	1600	1180	660	45	75
U18	MF	9510	2053	66	26.825	133.225	2330	2090	3060	1530	530	33	52
U18	HF	8516	1710	59	25.775	119.34	2400	2670	1750	1050	660	38	30
U18	HF	8180	1574	57	26.745	114.37	2540	2570	1500	750	820	42	68
U18	FF	4870	705	38	26.38	68.295	1750	1340	1090	510	190	50	44
U18	FB	6191	641.877	34	23.8162	81.6762	2511.2	1927.5	1110.5	534.9	107	36	46
U18	FB	6835.1	810.981	42	24.1002	90.173	2069.1	2487.8	1467.1	633.8	177.2	43	50
U18	HB	7888.5	1280.01	64	26.8362	104.094	2320.9	2553.6	1733.8	864.8	415.2	61	83
U18	HB	6633.8	1272.08	54	26.9162	87.5163	2363.6	1802.8	1195.3	783.5	488.6	57	64
U18	HB	8361.1	1366.73	60	24.9922	110.305	2160.9	2748	2085.5	1016.9	349.9	41	71
U18	MF	6403.8	999.812	36	24.5682	84.4833	1928.4	2061.5	1414	735.4	264.4	24	30
U18	HF	8097	1075.73	48	24.9802	106.821	2212.4	2766	2042.9	783.8	291.9	42	57
U18	HF	6546	556.448	25	22.4362	86.3584	2758	2190.2	1041.2	471.4	85.1	17	36
U18	HF	8641.9	1448.22	60	24.2642	114.008	2411.6	2305.4	2476.5	1182.7	265.6	32	59
U18	HB	7049	1186	50	25.685	101.1	2309	2168	1386	765	421	29	36
U18	HF	6412	1158	52	24.96	91.95	2495	1470	1289	822	336	46	32
U18	FF	5264	708	28	25.56	75.45	2331	1505	721	433	275	16	22
U18	FB	5722	737.765	34	23.9722	76.3535	1949.9	1990.7	1043.7	513.5	224.2	27	36
U18	FB	4529.2	465.5	25	23.5882	60.4072	1904	1468.8	690.9	353.5	112	29	46
U18	HB	7230.3	939.334	45	22.9882	96.4501	2496.2	2256.7	1538	735.2	204.1	20	34
U18	HB	6652.8	1073.64	52	24.9322	88.7435	2277.1	1909.7	1392.4	755.1	318.6	40	45
U18	HF	6893.9	1302.41	66	24.6482	91.9795	2445.6	1812.8	1333	828.9	473.5	39	35
U18	HF	8556.5	1655.24	58	24.3362	114.125	2102	2955.5	1843.8	1143.4	511.9	25	33
U18	FF	6872.4	1396.19	51	26.7242	91.6662	2551.9	1629.7	1294.7	940.2	456	26	29
U18	FF	5171.9	976.149	44	25.7842	69.0084	1677.4	1491	1027.4	589.5	386.7	49	55
U18	FB	5498.6	937.906	37	28.1122	76.197	2295.2	1355	910.4	496.1	441.8	48	59
U18	FB	5440.6	684.316	35	23.7042	75.2587	2719.4	1252.8	784.1	540.4	144	25	33
U18	FB	6175.2	1160.87	57	24.3762	85.5084	2131.4	1566.1	1316.8	830.5	330.4	51	40
U18	HB	6319.6	1204.11	51	26.1122	87.4264	2592.6	1511.3	1011.5	694	510.2	57	55
U18	HB	6764.4	943.517	41	23.9682	93.6129	2384.6	2027.4	1409	694.7	248.9	36	54
U18	MF	8288	1975.62	73	26.0162	114.737	2291.9	2342.2	1678.4	1219.6	756	49	73
U18	HF	6427.6	600.785	34	22.7402	89.0051	2384.9	2385.5	1056.4	478.7	122.1	39	51
U18	FF	6338	639.515	33	23.9282	87.7116	2351.3	2025.2	1322	481.7	157.9	36	41
U18	FB	4788.3	431.18	22	22.0402	68.5721	1922.6	1639.2	795.3	376.5	54.6	15	40
U18	FB	4254.1	310.451	14	22.9962	60.9559	1931.8	1284.7	727.2	214.2	96.2	13	24
U18	FB	4932.8	399.414	20	23.5762	70.6908	2040.6	1542.6	950.3	337.8	61.6	21	22
U18	HB	7810.6	1191.04	49	24.4762	111.819	2199	2657.1	1763.6	856.9	334	28	45
U18	HB	6711.9	1109.87	47	24.2722	96.1226	2499.2	1759.2	1343.6	835.4	274.6	31	42
U18	HB	7688.7	1928.87	68	25.2802	110.119	2106.9	1986.6	1666.4	1251.7	677.2	29	62
U18	MF	7463.6	1453.46	56	25.6042	106.911	2419.4	2341.7	1248.9	886.1	567.4	14	45
U18	HF	5181.3	539.126	32	23.7442	74.139	2346.3	1619.2	676.7	375.4	163.8	34	46
U18	HF	8315.5	1829.4	68	26.9442	119.094	2200.6	2477.7	1807.8	1118.8	710.6	35	74
U18	FF	6988.9	1048.45	45	24.7082	100.029	2637	1891.3	1412	712	336.4	36	41
U18	FF	4340.9	746.219	39	25.0122	62.0966	1490.3	1190.1	914.3	490.7	255.5	46	57
U18	FB	6285.2	767.455	40	25.3282	76.6939	2820.2	1715.7	981.8	567.6	199.9	36	43
U18	FB	5861.3	1195.74	60	27.5922	71.0114	2154.8	1478.1	1032.7	697.5	498.3	58	54
U18	FB	7807.1	1383.79	54	25.4162	94.6753	2328.2	2353.4	1741.7	937.1	446.6	57	60
U18	HB	6220.7	1166.25	49	25.2842	76.6131	1961.1	1858.5	1234.8	714.3	451.9	39	49
U18	MF	9035.2	1530.32	63	26.7442	110.072	2471.2	2877.1	2156.7	1086.7	443.7	52	41
U18	HF	8103.2	1523.45	58	24.6482	98.6754	2439.3	2402.3	1738.2	1018	505.5	38	41
U18	HF	7584.9	771.511	34	23.4762	92.2057	3001.7	2531.9	1279.8	583.8	187.7	17	32
U18	HF	9380.6	1991.09	57	27.6962	114.551	2796.5	1964.4	2628.6	1452.8	538.3	44	53
U18	FF	6553.6	862.628	36	25.8842	79.2486	2582.6	1914.4	1194.1	517	345.6	31	39
U18	FB	5077.4	486.862	25	25.3802	72.1885	2147	1451.7	991.9	375.1	111.7	34	37
U18	FB	5157.9	460.529	21	23.7522	73.3268	2324.4	1621.3	751.6	382.9	77.6	15	23
U18	FB	5864.5	524.227	26	24.5162	83.5393	2187.3	2166.3	986.7	368.9	155.4	15	31
U18	HB	7821.9	1171.74	46	23.8962	111.432	2272.7	2528.5	1848.9	789.8	381.9	34	46
U18	HB	6954.5	950.764	48	24.1562	98.8092	2572.9	1927.8	1503	739.4	211.4	49	37
U18	HB	7591	1520.56	58	26.9682	107.922	2331	2138.7	1600.8	1021.6	499	42	68
U18	MF	7903.7	1297.05	50	22.4602	112.662	2203.4	2797.1	1606.3	1047.9	249.2	18	45
U18	MF	7996.6	1746.98	60	26.2722	113.591	2374.7	2320.3	1554.5	1097.2	649.7	37	44
U18	HF	5679.7	766.486	34	24.7722	80.5324	2485.4	1743.7	684.1	474.6	291.8	29	40
U18	HF	8179.9	1691.6	55	25.8882	116.192	2639.9	2437.1	1411.3	880	811.7	41	65
U18	FF	6910.4	1078.19	42	24.9362	97.9205	2555.3	1928.9	1348.1	695.1	383.1	22	26
U18	FB	6887.6	1511.23	56	27.6562	92.5282	2729.8	1700.5	946.1	717.5	793.7	67	87
U18	FB	5752.7	422.463	27	21.5042	77.3141	2784.2	1699.1	846.9	363	59.5	26	33
U18	FB	6468.5	998.298	48	26.2402	87.0304	2461.4	1890.9	1117.8	631.1	367.2	38	65
U18	HB	7222.6	1329.35	57	25.4922	96.9106	2464.1	2122.5	1306.8	797.4	532	44	68
U18	HB	8890.9	1728.88	62	26.0842	119.48	2320.4	2872.8	1968.9	1150.8	578.1	42	55
U18	HF	8210.9	1334.55	46	25.5562	110.147	2560.8	2692	1623.7	833.7	500.8	32	47
U18	HF	8230.4	1212.01	46	27.1442	110.377	2485.8	2879.3	1653.3	824.9	387.1	33	38
U18	FF	6610.7	690.719	29	23.9322	88.6619	2583.7	2188.9	1147.4	508.3	182.5	17	34
U18	FF	5760.3	612.835	25	24.1562	77.5738	2186.4	1871.5	1089.5	397.3	215.6	21	35
U18	FB	6482	831.87	45	25.1522	80.9882	2875.2	1886.6	888.3	564.4	267.5	40	61
U18	FB	6212.3	651.823	31	24.8562	77.7039	2932.8	1653.3	974.4	460.6	191.3	26	39
U18	FB	8546.1	1495.57	60	25.3882	108.214	2202.5	2655.3	2192.6	1151.9	343.7	54	62
U18	HB	7228.4	1088.88	49	26.8722	91.2649	2583.6	2177.4	1378.4	759.8	329.2	43	56
U18	HB	7276.2	1511.46	64	26.8082	91.446	2583.1	1925.7	1255.9	903.9	607.5	65	69
U18	HB	8586	1103.11	50	25.1682	107.834	2503.1	2950.3	2029.5	907.4	195.7	40	43
U18	MF	8467.9	1566.68	59	27.3402	106.076	2482.9	2458.2	1960.1	903.9	662.8	62	66
U18	FF	7109.2	785.356	42	23.5122	89.1524	2861.7	2383.5	1078.6	573.2	212.1	34	42
U18	FB	5975.6	834.807	41	28.4602	85.5822	2691.4	1589.8	859.7	441.5	393.3	47	65
U18	FB	6063.6	706.883	37	22.7002	86.928	2809.4	1681.8	865.5	529.8	177.1	45	58
U18	FB	7609.2	1179.87	48	23.8082	109.298	2113.8	2496.5	1819	871.9	308	36	61
U18	HB	7140.3	1135.88	48	24.4962	102.29	2318.8	2208.4	1477.1	828.8	307	30	67
U18	HB	6960.8	790.345	33	24.3522	99.9596	2114.2	2240.5	1815.7	599.9	190.5	20	51
U18	MF	7939.3	1476.85	66	26.3362	113.968	2270.7	2425.2	1766.6	1027	449.9	57	57
U18	MF	7392.8	1458.99	59	24.4362	106.007	2227.7	2269.5	1436.5	1018.9	440.1	34	39
U18	HF	7866.1	1255.7	51	22.9842	112.822	2122.6	2800.9	1686.9	897.8	358	30	33
U18	FF	6035	971.618	48	25.9722	86.5714	2288.5	1669.5	1105.3	643	328.5	43	46
U18	FF	4688.4	534.02	30	23.6202	67.2798	2238.7	1327.7	587.8	360.1	173.9	32	42
U18	FF	5623.7	531.273	27	25.1842	80.6917	2384.3	1764.7	943.5	394.7	136.6	23	33
U18	FB	5297.6	409.295	23	23.3202	77.5781	2258.9	1853.2	776.1	319.5	89.8	22	39
U18	FB	4945.5	645.161	26	23.5602	72.4293	2091.5	1429.5	779.4	471.1	174.1	30	36
U18	FB	5392.2	498.875	23	23.1002	78.9624	2090.6	1659	1143.6	392.9	106	32	33
U18	HB	6116	957.803	36	24.7522	89.5588	2155.5	1969.5	1033.4	592.8	365	31	46
U18	HB	6787.8	1388.14	43	25.7922	99.4058	2209	1867.8	1322.8	786.1	602.1	35	59
U18	MF	6980.2	1446.39	49	25.2322	102.208	2356.2	1964.2	1213.5	953.6	492.8	28	51
U18	HF	7324.2	1843.74	64	26.5682	107.267	2365.9	1865.7	1248.9	886.3	957.5	57	52
U18	HF	5998.7	897.482	38	24.5322	87.8554	2510.3	1559.4	1031.6	561.1	336.5	42	35
U18	FF	4579.2	889.434	34	26.5122	67.0651	2017.8	1074.8	597.2	423.6	465.9	31	41
U18	FF	4846.8	818.994	46	24.9122	70.9767	1596.7	1486.5	944.6	575.3	243.7	40	48
