# Supplementary material for: The running performance characteristics of U16 and U18 inter-county Ladies Gaelic Football players: An analysis across halves, playing positions, and age grades
Source: PLoS One. 2026 May 29;21(5):e0349785. doi: 10.1371/journal.pone.0349785 (PMC13221067; doi:10.1371/journal.pone.0349785)
Supplement: S2 Data — Halves of play running performance data. This file contains the anonymised GPS metrics for U16 and U18 players broken down by first and second halves. https://doi.org/10.17605/OSF.IO/SE2MK. (XLSX) [file pone.0349785.s002.xlsx]

## Sheet: Sheet1
PlayerID	Team	Position	Split Name	Distance (m)	Sprint Distance (m)	Power Plays	Top Speed (km/h)	Distance Per Min (m/min)	Distance in Speed Zone 1 (m)	Distance in Speed Zone 2 (m)	Distance in Speed Zone 3 (m)	Distance in Speed Zone 4 (m)	Distance in Speed Zone 5 (m)	Accelerations >3 m/s/s	Decelerations >3 m/s/s/
P1	U16	HB	1st Half	4160.5	818.637	32	24.0962	122.669	962.6	1302.3	1077	650.3	168.4	19	24
P1	U16	HB	2nd Half	3610.5	568.061	23	23.0562	105.673	766.6	1270.9	1004.9	450.2	117.9	18	18
P2	U16	HF	1st Half	2787.2	333.665	18	23.2322	82.1783	1268.4	785.6	399.5	257.6	76.1	21	19
P2	U16	HF	2nd Half	2671.8	140.429	10	22.8162	78.1977	1271.9	938.3	321.2	105.5	34.9	20	20
P3	U16	FB	1st Half	3129.9	508.146	18	24.4162	92.2817	1138.6	1019.8	463.3	321	187.2	16	9
P3	U16	FB	2nd Half	2125.3	308.041	14	22.9442	62.2044	664.5	703.7	449	255	53	5	16
P4	U16	FF	1st Half	1540.1	304.393	11	22.8162	45.4076	414.6	442	379	219.7	84.6	8	6
P4	U16	FF	2nd Half	880.7	40.104	2	20.0642	25.7765	573.7	190.5	76.4	38.4	1.7	5	4
P5	U16	FF	1st Half	2125.4	239.302	12	23.7442	62.6649	948.8	514.7	422.6	197.1	42.2	11	14
P5	U16	FF	2nd Half	1526	191.102	7	24.5922	44.6633	825	268.8	241.2	89.4	101.7	13	11
P6	U16	MF	1st Half	3601.8	599.907	29	25.1842	106.196	1161.8	1149.3	690.8	439	160.9	11	15
P6	U16	MF	2nd Half	2671.1	325.516	13	26.0482	78.1782	898.6	888.9	558	227.3	98.2	12	10
P7	U16	MF	1st Half	3345.8	619.576	26	27.7282	98.6464	876.7	1328.4	521.1	334.8	284.8	28	35
P7	U16	MF	2nd Half	1880.9	220.853	12	24.7682	55.051	728.3	696.7	235	135.8	85	14	19
P8	U16	HF	1st Half	3531.6	667.332	28	26.1122	104.125	1084.3	1033.4	746.6	464.3	203	31	22
P8	U16	HF	2nd Half	2756.9	494.738	22	24.8402	80.6894	860.2	792.1	609.8	335.1	159.7	24	18
P9	U16	FB	1st Half	2412.6	441.319	23	25.7282	71.1344	859.3	628.3	483.7	278.4	163	31	32
P9	U16	FB	2nd Half	2296.2	204.742	14	21.7282	67.2056	1049	650.1	392.4	157.4	47.4	20	16
P10	U16	HF	1st Half	2300.1	392.963	21	27.6962	67.8149	764.3	657.9	484.9	250.6	142.4	24	21
P10	U16	HF	2nd Half	2783.9	365.024	15	26.8082	81.4806	1058.3	884.6	476	170	195	26	46
P11	U16	FB	1st Half	1921.6	159.62	9	21.6082	56.6559	856.1	612.4	293.5	116.2	43.4	19	23
P11	U16	FB	2nd Half	2248.3	189.908	10	20.3682	65.8027	945.6	702.1	410.7	168.8	21.1	22	26
P12	U16	HB	1st Half	3605.4	665.298	25	25.3282	106.301	1102.9	1117	720.2	493	172.3	20	24
P12	U16	HB	2nd Half	2937.7	454.712	19	25.2802	85.9825	969.5	895.1	618.4	326.7	128	21	19
P13	U16	FB	1st Half	2620.6	313.039	17	23.0722	78.5391	1019.3	839.5	448.8	247.5	65.5	9	21
P13	U16	FB	2nd Half	2100.3	175.556	11	24.8802	67.1374	965.6	709	250.1	117.3	58.3	9	13
P14	U16	HB	1st Half	4317	977.478	36	24.4242	129.379	948.6	1218.5	1172.4	722.4	255.1	13	13
P14	U16	HB	2nd Half	3949.9	837.664	28	25.3602	126.262	958.7	1195.6	958	577.9	259.8	11	17
P15	U16	HB	1st Half	3252.9	472.673	17	25.6962	97.488	1196.4	906.9	676.8	307.5	165.1	23	31
P15	U16	HB	2nd Half	3105.5	447.49	20	22.6882	99.2699	1131.3	879.2	647.6	339.2	108.3	16	28
P16	U16	MF	1st Half	4115.6	702.008	28	24.3842	123.345	1238.4	1150.9	1024.3	542.4	159.6	25	21
P16	U16	MF	2nd Half	3588.8	639.712	30	24.0642	114.719	1161.2	1001.9	786	461.1	178.6	29	23
P17	U16	FB	1st Half	3360.8	700.693	25	25.9202	97.5555	1287.5	861.8	510.8	383.6	317	15	29
P17	U16	FB	2nd Half	3036.4	499.158	21	24.6322	84.0336	1371.6	742.1	423.6	351.1	148.1	15	23
P18	U16	FB	1st Half	2525.5	471.374	21	24.8162	73.3102	985.5	643.1	425.6	314.9	156.5	26	27
P18	U16	FB	2nd Half	2251.5	293.224	15	26.4402	62.3113	900.7	623.4	434.2	185.5	107.7	23	21
P19	U16	FB	1st Half	2638.1	338.75	14	25.9922	76.5779	910.8	784.5	604.1	213.2	125.5	21	25
P19	U16	FB	2nd Half	1979.4	238.255	9	24.3202	54.7808	932.9	521.3	286.9	146.5	91.7	16	14
P20	U16	HB	1st Half	2407.2	376.403	21	25.5042	69.8749	736.3	866.7	427.8	200.5	175.9	16	27
P20	U16	HB	2nd Half	2592.2	492.439	18	28.0802	71.739	824.2	788.6	486.9	287.5	204.9	11	21
P21	U16	MF	1st Half	3816.1	907.083	30	27.9122	110.772	1163.7	1060.9	684.4	555.7	351.4	20	22
P21	U16	MF	2nd Half	3522.8	710.806	26	26.3522	97.4957	1337.2	858.7	616.2	410	300.8	18	16
P22	U16	HF	1st Half	3948	782.158	29	26.1282	114.6	1091.5	1273	801.3	563.6	218.6	13	17
P22	U16	HF	2nd Half	4103.1	640.622	22	25.8402	113.556	1110.6	1248.3	1103.6	386.5	254.1	14	17
P23	U16	FF	1st Half	2353.1	386.624	20	25.5442	68.3041	1086.7	607.6	272.1	250.1	136.5	17	25
P23	U16	FF	2nd Half	2442	303.805	18	22.8082	67.5821	1132.2	610.8	395.2	234.4	69.5	17	24
P24	U16	HF	1st Half	4510.2	743.358	30	25.4962	128.985	996.7	1449.1	1321	531.4	212	23	26
P24	U16	HF	2nd Half	4221.3	613.275	31	23.8722	118.354	1161.6	1242.5	1204	498.6	114.6	27	23
P25	U16	MF	1st Half	3982.8	503.142	22	25.9362	113.902	1317.9	1310.6	851.1	390.4	112.7	28	25
P25	U16	MF	2nd Half	4017.5	589.416	28	23.3122	112.64	1291.1	1216.1	920.8	446.2	143.2	24	32
P26	U16	HB	1st Half	4343.3	691.182	23	24.8642	124.213	707.2	1850.7	1094.2	484.9	206.3	22	24
P26	U16	HB	2nd Half	4380.6	729.797	30	25.9282	122.82	847	1731.3	1072.5	407.3	322.5	26	24
P27	U16	MF	1st Half	4320.3	799.868	29	25.3762	123.553	1122.5	1320	1077.9	532.2	267.7	19	17
P27	U16	MF	2nd Half	4373	592.274	30	25.0562	122.607	1117	1382	1281.8	459	133.3	15	20
P28	U16	HF	1st Half	3677	571.321	27	24.9362	105.156	1131	1307.1	667.5	330.6	240.7	20	28
P28	U16	HF	2nd Half	3989.8	756.143	26	24.7522	111.863	1115.4	1318.6	799.7	564.7	191.4	18	22
P29	U16	FB	1st Half	2644.2	418.416	19	25.0562	75.6208	973.5	756.6	495.7	247.2	171.2	26	31
P29	U16	FB	2nd Half	2866.6	506.218	17	26.3202	80.3731	1105.3	788.1	467	308.9	197.3	21	28
P30	U16	HB	1st Half	3865.1	546.664	22	23.6162	110.536	1347.2	1218.1	753.1	350.1	196.6	11	29
P30	U16	HB	2nd Half	3776.1	666.424	25	26.0322	105.873	1346.4	1130.4	632.8	463.4	203	14	22
P31	U16	HF	1st Half	4511.6	750.724	29	25.6962	129.025	953.2	1682.3	1125.3	557	193.8	17	16
P31	U16	HF	2nd Half	3527.2	503.212	19	24.2082	98.8943	870.7	1262.8	890.5	383.8	119.4	12	15
P32	U16	FF	1st Half	2941.5	353.334	15	25.5042	84.1223	1156.1	843	589	216.9	136.4	20	22
P32	U16	FF	2nd Half	3231	327.083	16	22.2482	90.5889	1390.3	930	583.7	237.5	89.6	20	22
P33	U16	FB	1st Half	3474.3	547.87	26	26.2082	99.3604	1124.7	1104.3	697.4	391.9	155.9	24	30
P33	U16	FB	2nd Half	2956.7	490.158	21	26.3442	82.8982	1209.5	820.2	436.9	331.7	158.5	26	33
P34	U16	FB	1st Half	2519.4	69.879	12	23.3762	69.7254	430.9	1347.1	671.6	69.9	0	7	24
P34	U16	FB	2nd Half	2688.5	172.694	16	23.3282	70.7195	615.3	1364.5	536	172.7	0	13	14
P35	U16	FB	1st Half	2491.9	170.51	11	27.2962	68.964	424.1	1209.2	688	148.6	21.9	25	16
P35	U16	FB	2nd Half	2329.1	143.562	12	24.3122	61.2656	623.6	1145.9	416	142.9	0.7	13	17
P36	U16	HB	1st Half	3871.3	413.763	26	23.6002	107.141	355.8	1672.3	1429.5	413.8	0	24	30
P36	U16	HB	2nd Half	3615.1	432.244	28	25.1682	95.0922	367.2	1704.3	1111.4	425.8	6.4	22	46
P37	U16	HB	1st Half	3683.5	453.729	37	25.1762	101.942	379.5	1472.2	1378.1	449.5	4.2	32	30
P37	U16	HB	2nd Half	3113.5	335.895	26	23.7522	81.8993	366.7	1342.2	1068.7	335.9	0	22	33
P38	U16	HB	1st Half	3964.7	358.427	22	26.9762	109.724	318.5	1756.5	1531.3	349.8	8.7	24	42
P38	U16	HB	2nd Half	3885.3	278.186	25	26.9282	102.2	356.8	1740.9	1509.5	269.4	8.8	20	29
P39	U16	MF	1st Half	4302.1	298.033	19	25.2642	119.062	206.2	2158.3	1639.7	293.8	4.2	26	30
P39	U16	MF	2nd Half	3106.2	294.335	15	23.9442	81.7052	218.2	1477.7	1115.9	294.3	0	21	26
P40	U16	HF	1st Half	3502.7	204.039	18	24.5122	96.937	449.4	1827	1022.3	201.9	2.2	9	15
P40	U16	HF	2nd Half	3383.6	233.997	25	22.9922	89.0026	273.7	1612.5	1263.4	234	0	24	33
P41	U16	HF	1st Half	3583.9	290.295	23	23.7522	99.1853	258.1	1652.7	1382.8	290.3	0	25	31
P41	U16	HF	2nd Half	3372.3	314.273	16	26.0242	88.7069	578.4	1591.7	888	302	12.3	23	26
P42	U16	FF	1st Half	2378.1	128.786	12	21.9202	65.814	445	1030.6	773.7	128.8	0	19	14
P42	U16	FF	2nd Half	2298	278.99	19	27.0242	60.4474	374.8	1063.3	580.8	255	24	18	15
P43	U16	HF	1st Half	3177.7	335.605	24	25.3602	90.8349	254.5	1757.4	830.2	332	3.6	19	35
P43	U16	HF	2nd Half	2842	251.02	25	24.4162	84.4562	298.7	1486.2	806	250.3	0.7	27	21
P44	U16	FF	1st Half	2375.6	124.525	14	25.8402	67.9067	433.6	1179	638.4	116.6	7.9	23	19
P44	U16	FF	2nd Half	1800.2	71.511	9	21.9922	53.4989	328.5	912	488.2	71.5	0	10	12
P45	U16	FB	1st Half	2623.5	260.292	26	24.7042	74.994	376.9	1008.4	978	258.9	1.4	28	22
P45	U16	FB	2nd Half	1402.3	132.846	11	23.9202	41.6746	287.3	589.7	392.5	132.8	0	14	13
P46	U16	HB	1st Half	3453.7	500.498	25	25.2242	98.7248	375.1	1612.4	965.7	484.1	16.4	16	19
P46	U16	HB	2nd Half	3285.4	195.516	15	23.5202	97.6358	351	1715	1023.9	195.5	0	10	13
P47	U16	HB	1st Half	3078.5	369.016	23	25.2802	87.9983	411.1	1468.4	830	360.4	8.6	28	30
P47	U16	HB	2nd Half	3212.6	235.95	22	27.0482	95.4708	331.3	1621.5	1023.8	222	14	22	31
P48	U16	HF	1st Half	2989.3	241.573	18	22.4482	85.4503	400.3	1653.8	693.6	241.6	0	16	19
P48	U16	HF	2nd Half	3044.1	314.932	22	25.2882	90.4629	389.8	1447.5	891.9	309.9	5	15	15
P49	U16	FB	1st Half	2483.5	248.854	22	26.7122	71.639	415.3	1064.3	755	231.4	17.4	16	19
P49	U16	FB	2nd Half	3127.6	429.273	34	25.6562	84.0368	379.2	1151.7	1167.4	424.3	5	33	35
P50	U16	FB	1st Half	2197.6	118.385	12	24.7522	63.3923	568.7	1136.6	373.9	117	1.4	13	17
P50	U16	FB	2nd Half	2728.5	150.322	14	24.9522	73.3137	547.5	1424	606.7	147.5	2.9	13	25
P51	U16	FB	1st Half	2442.2	252.998	15	24.2402	70.4493	441.6	1075.8	671.8	253	0	24	23
P51	U16	FB	2nd Half	2666.3	160.05	15	23.9602	71.6423	505.7	1225.5	775	160.1	0	27	20
P52	U16	HB	1st Half	2903.9	267.111	23	26.5282	83.7667	459	1291.9	885.9	254.7	12.4	12	18
P52	U16	HB	2nd Half	3137.8	328.226	24	24.8482	84.3112	459.5	1301.1	1049	325.4	2.8	15	27
P53	U16	HB	1st Half	3385.8	309.775	21	26.9762	97.6679	368.8	1697.5	1009.8	287.8	22	11	18
P53	U16	HB	2nd Half	3712.7	388.384	23	26.2402	99.76	370.7	2006.1	947.5	376.8	11.6	16	20
P54	U16	HB	1st Half	3545.4	373.456	20	30.0962	102.272	361.2	1603.5	1207.3	315.7	57.8	11	25
P54	U16	HB	2nd Half	3655.9	415.542	23	25.5602	98.2341	410.6	1630.6	1199.2	407.7	7.9	22	24
P55	U16	MF	1st Half	4141.4	429.013	29	25.2962	119.463	248.9	1790.3	1673.2	418.3	10.7	14	22
P55	U16	MF	2nd Half	4151.6	386.01	28	26.2162	111.551	313.6	1887.5	1564.5	366.6	19.4	20	32
P56	U16	HF	1st Half	3418.1	338.621	21	23.9282	98.6003	342.9	1778.5	958.1	338.6	0	12	17
P56	U16	HF	2nd Half	3537.2	346.57	22	23.8882	95.0433	390.6	1781.7	1018.3	344.4	2.2	13	19
P57	U16	HF	1st Half	3238.1	383.631	23	25.1442	93.4076	298.8	1687	868.7	378.7	4.9	12	25
P57	U16	HF	2nd Half	3342.2	401.87	27	25.7762	89.8052	299	1693.9	947.5	391.8	10	24	25
P58	U16	FF	1st Half	3137.4	333.828	26	25.4002	90.5027	309.8	1333.4	1160.5	329.6	4.3	24	30
P58	U16	FF	2nd Half	2847.5	324.065	26	24.9522	76.512	333.7	1241.8	947.9	319.1	5	28	35
P59	U16	FF	1st Half	2547.9	193.989	16	26.3042	73.4962	358.7	1231.1	764.1	185.3	8.7	17	18
P59	U16	FF	2nd Half	2458.9	216.958	23	24.8962	66.0687	464.2	1168.1	609.6	214.8	2.1	13	20
P60	U16	FB	1st Half	3937.4	793.935	30	25.7282	105.843	1184.8	1134.2	824.4	588.7	205.2	21	23
P60	U16	FB	2nd Half	3597.1	528.132	26	26.8642	94.9527	1316.7	994.4	757.8	356.6	171.6	22	20
P61	U16	FB	1st Half	2783.4	237.95	10	27.0562	74.6211	1491.4	815.3	238.8	114.5	123.4	11	15
P61	U16	FB	2nd Half	2482.5	194.75	7	22.6162	65.5293	1355.6	646	286.1	145.1	49.7	11	17
P62	U16	FB	1st Half	2749.9	348.853	25	26.1762	73.725	1150.7	822.8	427.6	233.7	115.2	27	24
P62	U16	FB	2nd Half	2942	199.986	13	23.4562	77.6605	1232.3	1040.8	469	166.5	33.5	28	24
P63	U16	HB	1st Half	3619.7	535.576	18	25.4242	97.043	1559.3	974.3	550.5	373.7	161.9	15	23
P63	U16	HB	2nd Half	3454.7	360.375	16	27.5762	91.1935	1560	1011	523.3	215.8	144.6	15	25
P64	U16	HB	1st Half	4271.9	871.158	39	25.3282	114.528	1477.7	921.5	1001.6	559.3	311.9	28	28
P64	U16	HB	2nd Half	4080.1	825.857	29	28.6882	107.701	1571.5	869.8	813	497	328.8	22	28
P65	U16	MF	1st Half	4268.1	543.373	19	24.3522	114.426	1149.7	1548	1027.1	380.3	163.1	17	26
P65	U16	MF	2nd Half	3887.3	479.382	17	25.1362	102.612	1209.5	1322.1	876.3	276.7	202.7	13	23
P66	U16	MF	1st Half	3621.8	520.48	26	26.7282	97.0997	1287.2	1269	545.1	340.5	180	16	26
P66	U16	MF	2nd Half	3726.9	536.437	22	26.4002	98.3774	1332.1	1228.1	630.2	353.3	183.2	14	22
P67	U16	HF	1st Half	2981.9	394.588	17	25.6962	79.9434	1279.5	956	351.8	210.9	183.7	14	21
P67	U16	HF	2nd Half	3040.9	561.787	20	26.8802	80.2694	1452.9	680.4	345.8	260.6	301.2	16	18
P68	U16	FF	1st Half	2444.7	321.215	16	24.0962	65.5406	970	746.5	406.9	223.4	97.8	16	17
P68	U16	FF	2nd Half	2462.4	432.776	19	24.7042	64.9997	1047.4	564.3	417.9	309.7	123.1	13	11
P69	U16	FF	1st Half	3802.5	407.36	14	25.7602	101.944	1224.8	1509.5	660.8	275.9	131.5	11	11
P69	U16	FF	2nd Half	2767.6	413.754	11	26.6162	73.0557	1124.3	838.8	390.8	205.7	208	4	8
P70	U16	HB	1st Half	3401.7	695.386	29	25.2802	95.8677	1278.5	674.2	753.5	461.2	234.2	14	25
P70	U16	HB	2nd Half	4256.8	794.827	36	27.4002	109.384	1526.6	947.2	988.2	617.2	177.7	20	27
P71	U16	HB	1st Half	3314.9	539.659	25	24.7602	93.4222	1103.1	1064.1	608	385.7	154	24	31
P71	U16	HB	2nd Half	3044.8	391.852	21	26.9362	78.2377	1081.6	874	697.2	298.9	93	18	27
P72	U16	HB	1st Half	3438.5	418.355	22	23.3762	96.9049	1338.4	1062.8	619	322.4	96	17	28
P72	U16	HB	2nd Half	3965.3	544.798	24	26.7442	101.892	1518.9	1091.3	810.3	347.6	197.2	20	21
P73	U16	FB	1st Half	2554.7	164.581	8	23.6162	71.9966	1259.7	793.8	336.6	124.7	39.9	6	11
P73	U16	FB	2nd Half	2669.5	165.758	8	20.0482	68.5962	1338.8	766.3	398.6	161.2	4.5	6	15
P74	U16	FB	1st Half	2438.9	357.573	19	25.2562	68.733	1134.6	571.1	375.6	242	115.6	13	10
P74	U16	FB	2nd Half	3074.8	469.326	18	26.1282	79.0102	1159.7	795.4	650.4	303.5	165.8	9	15
P75	U16	MF	1st Half	2506.1	291.41	20	22.8802	70.6268	836.5	908.3	469.9	256.7	34.7	26	18
P75	U16	MF	2nd Half	3279.6	493.386	24	24.6562	84.2713	1014.4	1073.2	698.5	362.3	131	28	17
P76	U16	FF	1st Half	493.5	44.669	3	22.0802	13.907	239.6	162	47.2	30.4	14.2	4	4
P76	U16	FF	2nd Half	3039	555.261	22	25.3602	78.091	982	863.9	637.9	386.1	169.2	11	16
P77	U18	FB	1st Half	2779	187	12	20.66	80.71	890	1010	690	170	20	22	22
P77	U18	FB	2nd Half	3007	265	15	25.12	81.19	1000	1120	620	200	70	21	22
P78	U18	FB	1st Half	2800	430	20	24.93	81.45	1020	900	450	260	170	12	23
P78	U18	FB	2nd Half	2870	375	19	22.84	77.6	1100	910	480	300	70	25	37
P79	U18	FB	1st Half	3461	408	22	24.42	100.51	1010	1270	770	290	120	9	22
P79	U18	FB	2nd Half	3555	392	22	23.64	95.99	1090	1350	720	300	100	13	27
P80	U18	HB	1st Half	3410	471	25	22.56	99.08	1100	1150	690	360	110	26	26
P80	U18	HB	2nd Half	3910	510	16	24.02	105.55	1150	1380	870	410	100	30	31
P81	U18	HB	1st Half	3230	438	23	22.45	93.92	1100	1080	620	350	90	23	20
P81	U18	HB	2nd Half	3780	609	26	24.99	102.07	1320	1090	760	470	140	22	19
P82	U18	HB	1st Half	3780	845	34	26.26	109.67	1140	1020	780	500	350	25	45
P82	U18	HB	2nd Half	3920	994	35	25.02	105.86	1090	1030	820	680	310	20	30
P83	U18	MF	1st Half	4690	1010	35	27.36	136.19	1080	1090	1520	750	260	15	30
P83	U18	MF	2nd Half	4820	1043	31	26.29	130.26	1250	1000	1540	780	270	18	22
P84	U18	HF	1st Half	4255	809	25	25.9	123.57	1120	1410	920	490	320	16	15
P84	U18	HF	2nd Half	4261	901	34	25.65	115.11	1280	1260	830	560	340	22	15
P85	U18	HF	1st Half	3870	597	22	26.23	112.25	1210	1340	720	250	350	23	30
P85	U18	HF	2nd Half	4310	977	35	27.26	116.49	1330	1230	780	500	470	19	38
P86	U18	FF	1st Half	2430	296	18	26.62	70.58	840	680	620	200	90	29	23
P86	U18	FF	2nd Half	2440	409	20	26.14	66.01	910	660	470	310	100	21	21
P87	U18	FB	1st Half	3017.5	281.47	13	20.9282	79.6183	1190.4	966.3	579.4	262.7	18.8	13	18
P87	U18	FB	2nd Half	3173.5	360.407	21	26.7042	83.734	1320.8	961.2	531.1	272.2	88.2	23	28
P88	U18	FB	1st Half	3162.1	423.479	23	26.1922	83.4336	1022	1130.7	585.9	310.1	113.4	18	24
P88	U18	FB	2nd Half	3673	387.502	19	22.0082	96.9125	1047.1	1357.1	881.2	323.7	63.8	25	26
P89	U18	HB	1st Half	4200.5	732.887	42	26.9762	110.879	1147.4	1304.8	1015.3	521.1	211.8	32	45
P89	U18	HB	2nd Half	3688	547.118	22	26.6962	97.3081	1173.5	1248.8	718.5	343.7	203.4	29	38
P90	U18	HB	1st Half	3053.1	581.51	25	27.3362	80.556	1146.2	847	478.4	331.4	250.1	27	31
P90	U18	HB	2nd Half	3580.7	690.565	29	26.4962	94.4767	1217.4	955.8	716.9	452.1	238.5	30	33
P91	U18	HB	1st Half	4207.3	705.72	31	26.1282	111.01	1064.5	1449.6	987.5	490.5	215.3	21	36
P91	U18	HB	2nd Half	4153.8	661.006	29	23.8562	109.599	1096.4	1298.4	1098	526.4	134.6	20	35
P92	U18	MF	1st Half	4030.2	695.294	24	23.6162	106.338	1063.1	1390.1	881.6	501.9	193.4	18	24
P92	U18	MF	2nd Half	2373.6	304.518	12	25.5202	62.6287	865.3	671.4	532.4	233.5	71	6	6
P93	U18	HF	1st Half	4167.2	626.33	27	24.5202	109.953	1059.8	1446	1035.1	433.5	192.8	19	27
P93	U18	HF	2nd Half	3929.8	449.396	21	25.4402	103.689	1152.6	1320	1007.8	350.3	99.1	23	30
P94	U18	HF	1st Half	3341	242.592	10	23.5922	88.1532	1372.8	1219.3	506.2	177	65.6	10	27
P94	U18	HF	2nd Half	3205	313.856	15	21.2802	84.5636	1385.2	970.9	535	294.4	19.5	7	9
P95	U18	HF	1st Half	4370.3	763.83	29	26.2082	115.311	1121.5	1184	1300.9	586.9	177	20	34
P95	U18	HF	2nd Half	4271.6	684.389	31	22.3202	112.706	1290.1	1121.4	1175.6	595.8	88.6	12	25
P96	U18	HB	1st Half	3416	574	27	24.79	96.9	1096	1053	692	415	159	16	25
P96	U18	HB	2nd Half	3633	612	23	26.58	105.3	1213	1115	694	350	262	13	11
P97	U18	HF	1st Half	2952	433	22	24.42	83.7	1198	738	583	317	116	26	15
P97	U18	HF	2nd Half	3460	725	30	25.5	100.2	1297	732	706	505	220	20	17
P98	U18	FF	1st Half	2670	391	16	24.9	75.7	1121	778	380	244	147	7	13
P98	U18	FF	2nd Half	2594	317	12	26.22	75.2	1210	727	341	189	128	9	9
P99	U18	FB	1st Half	2596.7	358.419	16	24.9042	69.0313	870.5	850.7	517.1	268.8	89.6	14	20
P99	U18	FB	2nd Half	3125.3	379.346	18	23.0402	83.6758	1079.4	1140	526.6	244.7	134.6	13	16
P100	U18	FB	1st Half	2356.5	263.288	13	24.4402	62.6438	959.8	762.5	370.9	191.5	71.8	14	23
P100	U18	FB	2nd Half	2172.7	202.212	12	22.7362	58.1707	944.2	706.3	320	162	40.2	15	23
P101	U18	HB	1st Half	3591.1	441.087	23	22.2802	95.4663	1197	1167.2	785.8	369.1	71.9	10	13
P101	U18	HB	2nd Half	3639.2	498.247	22	23.6962	97.4338	1299.2	1089.5	752.2	366.1	132.2	10	21
P102	U18	HB	1st Half	3329.8	555.038	28	24.8962	88.519	1098.6	957.9	718.3	394.3	160.8	20	26
P102	U18	HB	2nd Half	3323	518.602	24	24.9682	88.968	1178.5	951.8	674.1	360.8	157.8	20	19
P103	U18	HF	1st Half	3246.7	553.497	34	23.8642	86.3094	1268.3	833.1	591.8	390.5	163	24	21
P103	U18	HF	2nd Half	3647.2	748.916	32	25.4322	97.6496	1177.3	979.7	741.2	438.4	310.5	15	14
P104	U18	HF	1st Half	4419.1	745.399	31	24.2562	117.477	974.5	1662.8	1036.5	513.1	232.3	13	19
P104	U18	HF	2nd Half	4137.4	909.838	27	24.4162	110.773	1127.5	1292.7	807.3	630.3	279.6	12	14
P105	U18	FF	1st Half	3527.7	687.526	29	27.0482	93.7812	1286.1	846.6	707.5	524.4	163.1	12	16
P105	U18	FF	2nd Half	3344.7	708.662	22	26.4002	89.5511	1265.8	783.1	587.2	415.8	292.9	14	13
P106	U18	FF	1st Half	2394.4	409.742	17	24.8082	63.6518	781.6	673.4	529.7	259.5	150.3	23	26
P106	U18	FF	2nd Half	2777.5	566.407	27	26.7602	74.365	895.8	817.6	497.7	330	236.4	26	29
P107	U18	FB	1st Half	2410.3	407.997	12	27.1362	66.3681	965.7	564.4	472.1	242.1	165.9	19	25
P107	U18	FB	2nd Half	3088.3	529.909	25	29.0882	86.0259	1329.5	790.6	438.3	254	275.9	29	34
P108	U18	FB	1st Half	3229.1	496.335	22	25.2642	88.9151	1383.3	802.8	546.7	383.8	112.6	13	21
P108	U18	FB	2nd Half	2211.5	187.981	13	22.1442	61.6024	1336.1	450	237.4	156.6	31.4	12	12
P109	U18	FB	1st Half	3107	539.255	29	24.2242	85.5525	1002.9	838.4	726.5	447.6	91.7	24	17
P109	U18	FB	2nd Half	3068.2	621.612	28	24.5282	85.4643	1128.5	727.7	590.3	382.9	238.7	27	23
P110	U18	HB	1st Half	3691.7	789.221	32	25.7682	101.653	1355	898.3	649.2	488.2	301.1	32	32
P110	U18	HB	2nd Half	2627.9	414.887	19	26.4562	73.1997	1237.6	613	362.3	205.8	209.1	25	23
P111	U18	HB	1st Half	3749.5	568.577	21	22.3682	103.244	1133.9	1176.3	870.7	453.4	115.2	17	27
P111	U18	HB	2nd Half	3014.9	374.94	20	25.5682	83.9816	1250.7	851.1	538.3	241.3	133.7	19	27
P112	U18	MF	1st Half	4347.6	1110.34	37	26.2402	119.714	1129.1	1212.9	895.3	673.1	437.2	22	31
P112	U18	MF	2nd Half	3940.4	865.274	36	25.7922	109.761	1162.8	1129.3	783.1	546.5	318.8	27	42
P113	U18	HF	1st Half	3223.3	330.495	18	23.5202	88.7549	1159.1	1219.4	514.3	235	95.5	20	27
P113	U18	HF	2nd Half	3204.3	270.29	16	21.9602	89.2552	1225.8	1166.1	542.1	243.7	26.6	19	24
P114	U18	FF	1st Half	3514.9	356.945	19	23.7762	96.7859	1301.5	1075.4	781.2	283	74	22	24
P114	U18	FF	2nd Half	2823.1	282.57	14	24.0802	78.6374	1049.8	949.8	540.8	198.7	83.9	14	17
P115	U18	FB	1st Half	2552.5	217.122	9	22.7282	73.8078	1042.4	870.3	422.7	184.5	32.6	11	24
P115	U18	FB	2nd Half	2235.8	214.058	13	21.3522	63.3363	880.2	768.9	372.6	192	22	4	16
P116	U18	FB	1st Half	2383.3	209.718	9	25.3282	68.9149	968.4	762.8	442.4	123.8	85.9	5	13
P116	U18	FB	2nd Half	1870.8	100.733	5	20.6642	52.9969	963.4	521.9	284.8	90.4	10.3	8	11
P117	U18	FB	1st Half	2745.7	254.628	12	24.9842	79.3949	1059.6	868.6	562.9	217.4	37.2	16	12
P117	U18	FB	2nd Half	2187.1	144.786	8	22.1682	61.9867	981	674	387.4	120.4	24.4	5	10
P118	U18	HB	1st Half	4043.4	561.672	22	25.2402	116.918	1077.2	1437.1	967.5	399.3	162.3	16	24
P118	U18	HB	2nd Half	3767.2	629.367	27	23.7122	106.72	1121.8	1220	796.1	457.6	171.7	12	21
P119	U18	HB	1st Half	3587.9	607.233	28	24.3362	103.747	1224.3	957.9	798.5	478.7	128.6	14	23
P119	U18	HB	2nd Half	3124	502.632	19	24.2082	88.4984	1274.9	801.3	545.1	356.7	146	17	19
P120	U18	HB	1st Half	4132.8	1051.31	34	25.8402	119.503	1043.2	1085.5	952.9	757.7	293.6	10	25
P120	U18	HB	2nd Half	3555.9	877.558	34	24.7202	100.735	1063.7	901.1	713.5	494	383.6	19	37
P121	U18	MF	1st Half	4069.1	809.809	27	25.9682	117.659	1222.6	1383.2	653.4	456.2	353.7	9	22
P121	U18	MF	2nd Half	3394.5	643.652	29	25.2402	96.1627	1196.8	958.5	595.5	429.9	213.7	5	23
P122	U18	HF	1st Half	2553.5	289.667	17	22.9282	73.8353	1184.9	749.5	329.4	228.4	61.3	18	22
P122	U18	HF	2nd Half	2627.8	249.459	15	24.5602	74.4427	1161.4	869.7	347.3	147	102.5	16	24
P123	U18	HF	1st Half	4375.8	1038.39	33	28.1762	126.529	1080.3	1305.5	951.6	607.5	430.9	15	42
P123	U18	HF	2nd Half	3939.7	791.001	35	25.7122	111.658	1120.3	1172.2	856.2	511.3	279.7	20	32
P124	U18	FF	1st Half	3450.8	549.002	25	24.6242	99.7817	1299.4	925.6	676.8	368.2	180.8	19	24
P124	U18	FF	2nd Half	3538.1	499.451	20	24.7922	100.275	1337.6	965.7	735.2	343.8	155.6	17	17
P125	U18	FF	1st Half	2030.1	457.421	26	23.7682	58.7009	706.6	498.5	367.6	325.2	132.2	25	32
P125	U18	FF	2nd Half	2310.8	288.798	13	26.2562	65.4924	783.7	691.6	546.7	165.5	123.3	21	25
P126	U18	FB	1st Half	2944.7	405.185	21	24.7522	81.4199	1326	774.3	439.2	297.6	107.6	23	31
P126	U18	FB	2nd Half	3340.5	362.27	19	25.9042	71.9679	1494.2	941.4	542.6	270	92.3	13	12
P127	U18	FB	1st Half	2578.9	490.624	24	27.5202	71.3071	902.8	741.2	444.3	277.3	213.4	27	24
P127	U18	FB	2nd Half	3282.4	705.117	36	27.6642	70.7158	1252	736.9	588.4	420.2	284.9	31	30
P128	U18	FB	1st Half	3469.9	730.963	29	26.4322	95.9427	1040.8	1008.4	689.7	447.2	283.7	34	34
P128	U18	FB	2nd Half	4337.2	652.826	25	24.4002	93.4079	1287.4	1345	1052	489.9	162.9	23	26
P129	U18	HB	1st Half	3149.8	608.91	24	25.7122	87.0912	949.8	957.5	633.6	370.2	238.7	24	28
P129	U18	HB	2nd Half	3070.9	557.344	25	24.8562	66.1351	1011.3	901	601.2	344.1	213.2	15	21
P130	U18	MF	1st Half	4180.6	684.886	30	26.0482	115.594	1113.2	1339.8	1042.8	448.2	236.7	27	17
P130	U18	MF	2nd Half	4854.6	845.438	33	27.4402	104.55	1358	1537.3	1113.9	638.5	207	25	24
P131	U18	HF	1st Half	3730.1	742.684	25	25.6802	103.137	1099.5	1056.3	831.7	457.2	285.5	17	16
P131	U18	HF	2nd Half	4373.1	780.769	33	23.6162	94.214	1339.8	1346	906.5	560.8	220	21	25
P132	U18	HF	1st Half	3445.3	310.748	14	22.8162	95.261	1324.6	1209.5	600.5	258.5	52.2	3	14
P132	U18	HF	2nd Half	4139.6	460.763	20	24.1362	89.1505	1677.1	1322.4	679.3	325.3	135.5	14	18
P133	U18	HF	1st Half	4423.1	1073.64	31	28.5762	122.298	1157.7	934.6	1257.2	757	316.6	24	24
P133	U18	HF	2nd Half	4957.5	917.446	26	26.8162	106.804	1638.8	1029.8	1371.4	695.8	221.7	20	29
P134	U18	FF	1st Half	2839	423.592	15	25.1362	78.4978	1261.2	696.7	457.5	222.3	201.3	11	14
P134	U18	FF	2nd Half	3714.6	439.036	21	26.6322	79.9994	1321.4	1217.7	736.6	294.7	144.3	20	25
P135	U18	FB	1st Half	2641.6	285.135	15	26.8962	77.8844	1096.6	741.3	518.6	216.6	68.5	19	18
P135	U18	FB	2nd Half	2435.8	201.727	10	23.8642	66.4925	1050.4	710.4	473.3	158.5	43.2	15	19
P136	U18	FB	1st Half	2732.4	226.025	9	23.1682	80.4422	1112	922.1	472.2	188.9	37.1	6	9
P136	U18	FB	2nd Half	2425.5	234.504	12	24.3362	66.2113	1212.4	699.2	279.4	194	40.5	9	14
P137	U18	FB	1st Half	3218.7	267.998	13	25.5282	94.8535	1093.8	1245.3	611.6	191.1	76.9	8	17
P137	U18	FB	2nd Half	2645.8	256.229	13	23.5042	72.2251	1093.5	921	375.1	177.8	78.5	7	14
P138	U18	HB	1st Half	4331.4	638.293	27	23.6482	127.582	1087.7	1448.7	1156.7	454.9	183.4	14	24
P138	U18	HB	2nd Half	3490.5	533.449	19	24.1442	95.2815	1185	1079.8	692.2	334.9	198.5	20	22
P139	U18	HB	1st Half	3629.7	564.473	28	26.9042	106.859	1234.6	1017.2	813.4	408.6	155.9	25	14
P139	U18	HB	2nd Half	3324.8	386.291	20	21.4082	90.7591	1338.3	910.6	689.6	330.8	55.5	24	23
P140	U18	HB	1st Half	3945.7	935.687	35	28.2882	116.335	1093	1124.7	792.3	622	313.7	19	29
P140	U18	HB	2nd Half	3645.3	584.873	23	25.6482	99.5086	1238	1014	808.5	399.6	185.3	23	39
P141	U18	MF	1st Half	4210.2	859.85	32	23.7602	124.5	1076.4	1461.2	812.8	635.5	224.4	10	23
P141	U18	MF	2nd Half	3693.5	437.2	18	21.1602	100.825	1127	1335.9	793.5	412.4	24.8	8	22
P142	U18	MF	1st Half	4068.8	1010.46	38	25.9682	119.963	1133.3	1196.5	728.5	585.5	424.9	15	24
P142	U18	MF	2nd Half	3927.8	736.517	22	26.5762	107.218	1241.4	1123.8	826	511.7	224.8	22	20
P143	U18	HF	1st Half	2810.1	347.08	15	23.4482	82.7326	1208.7	894.4	359.9	227.5	119.5	12	17
P143	U18	HF	2nd Half	2869.6	419.406	19	26.0962	78.3321	1276.7	849.3	324.2	247.1	172.3	17	23
P144	U18	HF	1st Half	4242	923.55	28	25.0562	124.887	1257.2	1353.3	707.9	470.9	452.7	10	25
P144	U18	HF	2nd Half	3937.9	768.046	27	26.7202	107.496	1382.7	1083.8	703.4	409.1	359	31	40
P145	U18	FF	1st Half	3360.8	555.605	22	24.3442	98.945	1212.9	949.1	643.2	381.4	174.2	9	14
P145	U18	FF	2nd Half	3549.6	522.581	20	25.5282	96.896	1342.4	979.8	704.9	313.7	208.9	13	12
P146	U18	FB	1st Half	3460.5	710.283	32	27.3762	97.0699	1271.3	950.4	528.6	399.1	311.1	42	47
P146	U18	FB	2nd Half	3427.1	800.951	24	27.9362	87.9866	1458.5	750.1	417.5	318.4	482.6	25	40
P147	U18	FB	1st Half	2917.4	201.082	14	21.2642	81.8343	1304	922.4	489.9	181.5	19.6	14	15
P147	U18	FB	2nd Half	2835.3	221.381	13	21.7442	72.7939	1480.2	776.7	357	181.5	39.9	12	18
P148	U18	FB	1st Half	3362	459.095	24	25.8082	94.3045	1289.8	1022.4	590.6	301.1	158	18	29
P148	U18	FB	2nd Half	3106.5	539.203	24	26.6722	79.7563	1171.6	868.5	527.2	330	209.2	20	36
P149	U18	HB	1st Half	3529.1	554.396	28	25.0482	98.9941	1198.9	1105.1	670.8	389.5	164.9	29	38
P149	U18	HB	2nd Half	3693.5	774.955	29	25.9362	94.827	1265.2	1017.4	636	407.9	367.1	15	30
P150	U18	HB	1st Half	4500.2	946.356	33	26.4562	126.232	1126.7	1453.2	974	595.7	350.6	24	28
P150	U18	HB	2nd Half	4390.7	782.524	29	25.7122	112.728	1193.7	1419.6	994.9	555.1	227.5	18	27
P151	U18	HF	1st Half	3992	678.787	23	24.3202	111.978	1195.9	1364	753.4	411.3	267.5	12	25
P151	U18	HF	2nd Half	4218.9	655.767	23	26.7922	108.315	1364.9	1328	870.3	422.4	233.3	20	22
P152	U18	HF	1st Half	3975.8	589.672	21	28.4802	111.522	1135.5	1533.9	716.7	421	168.7	15	18
P152	U18	HF	2nd Half	4254.6	622.339	25	25.8082	109.232	1350.3	1345.4	936.6	403.9	218.4	18	20
P153	U18	FF	1st Half	3198.2	319.934	11	23.4962	89.712	1202.7	1107.7	567.9	222.9	97.1	10	13
P153	U18	FF	2nd Half	3412.5	370.785	18	24.3682	87.6117	1381	1081.2	579.5	285.4	85.4	7	21
P154	U18	FF	1st Half	3054.4	235.066	10	22.1122	85.6773	1092.4	1068.6	658.3	169.3	65.8	13	16
P154	U18	FF	2nd Half	2705.9	377.769	15	26.2002	69.4704	1094	802.9	431.2	228	149.8	8	19
P155	U18	FB	1st Half	2868.3	416.538	22	25.0722	78.5824	1337.4	784.9	329.4	248.1	168.5	16	21
P155	U18	FB	2nd Half	3613.7	415.332	23	25.2322	83.3941	1537.8	1101.7	558.9	316.3	99	24	40
P156	U18	FB	1st Half	2788.7	324.289	16	24.8882	76.4018	1306.8	695.4	462.2	220.6	103.7	11	18
P156	U18	FB	2nd Half	3423.6	327.534	15	24.8242	79.006	1626	957.9	512.2	240	87.6	15	21
P157	U18	FB	1st Half	4446.1	636.763	22	25.5362	121.812	953.8	1490	1365.5	508.9	127.9	16	28
P157	U18	FB	2nd Half	4100	858.805	38	25.2402	94.6148	1248.7	1165.3	827.1	643	215.8	38	34
P158	U18	HB	1st Half	3638.8	589.71	26	26.7362	99.693	1177.8	1109.4	761.9	432.5	157.3	19	24
P158	U18	HB	2nd Half	3589.6	499.172	23	27.0082	82.8369	1405.8	1068	616.5	327.3	171.9	24	32
P159	U18	HB	1st Half	3467.4	709.551	28	26.6562	94.997	1189.2	956.1	612.5	419.7	289.8	29	32
P159	U18	HB	2nd Half	3808.8	801.907	36	26.9602	87.8951	1393.9	969.6	643.4	484.2	317.7	36	37
P160	U18	HB	1st Half	4057.4	505.016	26	22.7202	111.16	1143.2	1457.4	951.8	429.8	75.2	21	26
P160	U18	HB	2nd Half	4528.6	598.09	24	27.6162	104.507	1359.9	1492.9	1077.7	477.6	120.5	19	17
P161	U18	MF	1st Half	3874.6	735.343	26	27.2802	106.153	1123	1164.6	851.6	393.7	341.7	30	29
P161	U18	MF	2nd Half	4593.3	831.334	33	27.4002	106	1359.9	1293.6	1108.5	510.2	321.1	32	37
P162	U18	FF	1st Half	3297.4	350.669	20	23.5682	90.3405	1339.2	1133.4	474.2	227.1	123.6	14	18
P162	U18	FF	2nd Half	3811.8	434.687	22	23.4562	87.9642	1522.5	1250.1	604.4	346.1	88.5	20	24
P163	U18	FB	1st Half	2879	341.293	17	27.1602	84.0985	1471	714.8	351.9	218.5	122.8	24	29
P163	U18	FB	2nd Half	3096.6	493.514	24	29.7602	87.0659	1220.4	875	507.8	223	270.5	23	36
P164	U18	FB	1st Half	3078.7	371.553	20	22.9682	89.9327	1499.7	811.7	395.7	266.2	105.3	19	23
P164	U18	FB	2nd Half	2984.9	335.33	17	22.4322	83.9234	1309.7	870.1	469.8	263.6	71.8	26	35
P165	U18	FB	1st Half	4252.2	609.644	25	22.7682	124.212	967.4	1501	1174.1	491	118.6	20	36
P165	U18	FB	2nd Half	3357	570.23	23	24.8482	94.3852	1146.4	995.5	644.9	380.9	189.4	16	25
P166	U18	HB	1st Half	3490.2	567.869	23	24.4162	101.954	1147.9	1102.4	672	420.1	147.7	18	35
P166	U18	HB	2nd Half	3650.1	568.013	25	24.5762	102.627	1170.9	1106	805.1	408.7	159.3	12	32
P167	U18	HB	1st Half	3843.6	622.622	25	25.1042	112.276	1108.7	1148.1	964.2	453.5	169.1	12	26
P167	U18	HB	2nd Half	3117.2	167.723	8	23.6002	87.6435	1005.5	1092.4	851.5	146.4	21.4	8	25
P168	U18	MF	1st Half	4303.9	779.17	38	25.5842	125.723	1090.1	1351.9	1082.8	612.4	166.8	24	27
P168	U18	MF	2nd Half	3635.4	697.683	28	27.0882	102.214	1180.6	1073.3	683.8	414.6	283.1	33	30
P169	U18	MF	1st Half	3795.6	805.21	30	24.7762	110.873	1082.2	1165.2	742.9	535	270.3	18	23
P169	U18	MF	2nd Half	3597.2	653.779	29	24.0962	101.141	1145.5	1104.3	693.6	483.9	169.8	16	16
P170	U18	HF	1st Half	4092	658.948	22	22.9122	119.532	1063.5	1497.6	871.9	468.1	190.9	12	15
P170	U18	HF	2nd Half	3774.1	596.749	29	23.0562	106.112	1059.1	1303.3	815	429.7	167.1	18	18
P171	U18	FF	1st Half	3160.6	500.339	25	26.7442	92.3265	1157.8	923.6	578.9	334.6	165.7	25	25
P171	U18	FF	2nd Half	2874.4	471.279	23	25.2002	80.8164	1130.7	745.9	526.4	308.4	162.8	18	21
P172	U18	FF	1st Half	2502.1	318.911	17	25.6562	73.0896	1055.2	743	384.9	193.2	125.7	16	21
P172	U18	FF	2nd Half	2186.3	215.109	13	21.5842	61.47	1183.5	584.7	202.9	166.9	48.2	16	21
P173	U18	FF	1st Half	2982.4	276.185	14	25.3282	87.1191	1290.5	918.8	496.9	202.2	74	13	17
P173	U18	FF	2nd Half	2641.3	255.088	13	25.0402	74.2643	1093.8	845.9	446.6	192.5	62.6	10	16
P174	U18	FB	1st Half	2726.2	247.575	13	24.0162	79.6747	1070.2	968.7	439.7	190.9	56.7	11	23
P174	U18	FB	2nd Half	2571.4	161.72	10	22.6242	75.4815	1188.7	884.5	336.4	128.6	33.1	11	16
P175	U18	FB	1st Half	2426.9	323.705	14	22.9282	70.9278	1064.4	667.7	371.2	251.1	72.6	14	19
P175	U18	FB	2nd Half	2518.6	321.456	12	24.1922	73.9309	1027.1	761.8	408.2	220	101.5	16	17
P176	U18	FB	1st Half	2771	270.089	14	22.8962	80.9829	1056.3	849.8	594.8	221.1	49	18	16
P176	U18	FB	2nd Half	2621.2	228.786	9	23.3042	76.9419	1034.3	809.2	548.8	171.8	57	14	17
P177	U18	HB	1st Half	3218.3	439.33	21	23.4242	94.0565	1066.4	1073.7	638.9	337.5	101.9	15	26
P177	U18	HB	2nd Half	2897.7	518.473	15	26.0802	85.061	1089.1	895.8	394.5	255.3	263.1	16	20
P178	U18	HB	1st Half	3405.5	656.979	19	26.0162	99.5262	1032.9	974.6	741	370.3	286.7	17	31
P178	U18	HB	2nd Half	3382.3	731.166	24	25.5682	99.2853	1176.1	893.2	581.8	415.8	315.4	18	28
P179	U18	MF	1st Half	3770.6	812.493	26	25.6002	110.199	1198	1094.9	665.3	604.9	207.6	13	28
P179	U18	MF	2nd Half	3209.6	633.9	23	24.8642	94.2158	1158.2	869.3	548.2	348.7	285.2	15	23
P180	U18	HF	1st Half	3604.6	916.443	34	26.9682	105.348	1217.4	884.1	586.7	395.4	521.1	31	24
P180	U18	HF	2nd Half	3719.6	927.293	30	26.1682	109.186	1148.5	981.6	662.2	490.9	436.4	26	28
P181	U18	HF	1st Half	2931.4	368.665	19	24.7442	85.6716	1212.1	797.8	552.9	205.2	163.5	20	19
P181	U18	HF	2nd Half	3067.3	528.817	19	24.3202	90.0392	1298.2	761.6	478.7	355.9	173	22	16
P183	U18	FF	1st Half	2246.8	468.748	16	27.1042	65.6653	904.8	564.3	309	201.5	267.3	13	20
P183	U18	FF	2nd Half	2332.4	420.686	18	25.9202	68.4649	1113	510.5	288.2	222.1	198.6	18	21
P184	U18	FF	1st Half	2483.4	464.504	26	25.5362	72.5777	748.4	806.2	464.3	298.7	165.8	20	28
P184	U18	FF	2nd Half	2363.4	354.49	20	24.2882	69.3758	848.3	680.3	480.3	276.6	77.9	20	20
